# Supplementary material for: The Influence of Microstructural Arrangement on the Failure Characteristics of 3D-Printed Polymers: Exploring Damage Behaviour in Acrylonitrile Butadiene Styrene
Source: Materials (Basel). 2024 Jun 3;17(11):2699. doi: 10.3390/ma17112699 (PMC11173741; doi:10.3390/ma17112699)
Supplement: Supplementary file 1 [file materials-17-02699-s001.zip]

Archive with 2 entries (2 files):
- 3D printing - high speed camera recording_1.mp4
- 3D printing - high speed camera recording_2.mp4
